# Supplementary material for: Dysregulated biodynamics in metabolic attractor systems precede the emergence of amyotrophic lateral sclerosis
Source: PLoS Comput Biol. 2020 Apr 15;16(4):e1007773. doi: 10.1371/journal.pcbi.1007773 (PMC7159190; doi:10.1371/journal.pcbi.1007773)
Supplement: S1 Code — (M) [file pcbi.1007773.s002.m]

%requires intsallation of the crp package
%http://tocsy.pik-potsdam.de/CRPtoolbox/

%CREATE SIMULATED DATA
x = rand(500,1)'; %generate random numbers between 1 and 0

fs = 500; % sampling rate in Hz
t = (1:fs)/fs; % time
f = 10; % frequency
y = sin(2*pi*f*t); %generate 10(Hz) sine wave 

xy = x.*y; %simulated data

%visualize simulated data
figure
plot(xy)
xlabel('Time(ms)')
ylabel('Amplitude')

%CALCULATE RQA

%dimensions
m = find(fnn(xy,'silent')==0);
m = m(1,1);

%lag
l = mi(xy,20,'silent'); %calculate mutual informal with max lag 20
[l,~] = find(reshape(l(1,1,:),21,1)==min(reshape(l(1,1,:),21,1)));

%RQA
rqa = crqa(xy,m,l,0.1,'rr','silent','normalize');
field1 = 'measures'; value1 = {'determinism', 'mdl','entropy'};
field2 = 'results'; value2 = {rqa(:,2),rqa(:,3),rqa(:,5)};
rqa = struct(field1,value1,field2,value2);

%recurrence plot
cdata = crp(xy,m,l,0.1,'rr','silent','normalize');

figure1 = figure('Colormap',[1 1 1;0 0 0]);

axes1 = axes('Parent',figure1);
hold(axes1,'on');
image(cdata,'Parent',axes1,'CDataMapping','scaled');
a = length(cdata);

xlim(axes1,[0 a]);

ylim(axes1,[0 a]);
box(axes1,'on');

set(axes1,'Layer','top');

xlabel('Time(ms)')
ylabel('Time(ms)')
