# Supplementary material for: Dysregulated biodynamics in metabolic attractor systems precede the emergence of amyotrophic lateral sclerosis
Source: PLoS Comput Biol. 2020 Apr 15;16(4):e1007773. doi: 10.1371/journal.pcbi.1007773 (PMC7159190; doi:10.1371/journal.pcbi.1007773)
Supplement: S2 Code — (R) [file pcbi.1007773.s003.R]

#these analyses/visualizations requires installation of the "earlywarnings", "nonlinearTseries" ,"ggplot2", and "Plotly" packages 
#available on the CRAN repository
#may also require installation of dependencies "tidyr", "dplyr"

library(earlywarnings)
library(ggplot2)
library(plotly)
library("nonlinearTseries")

#simulate time series of measurements with two attractor basins
#note use of seed for reproducible simulation
set.seed(12345)
measure = data.frame(c(rnorm(200, mean = 0), rnorm(200, mean = 3)))
names(measure)[1]="Concentration"
measure$time=seq(1, length(measure$Concentration))

#visualize simulated data
ggplot(data=measure, aes(x=time, y=Concentration)) + geom_point() +
  geom_line(size=0.75) + theme_classic(base_size = 18)

##Takens Reconstruction
lag=timeLag(measure$Concentration, technique="ami",do.plot=TRUE) #estimate lag for embedding
dim=estimateEmbeddingDim(measure$Concentration, time.lag=lag)  #estimate embedding dimensions
tak=data.frame(buildTakens(measure$Concentration, embedding.dim=dim, time.lag=lag)) #build takens coordinates

#plot Takens embedding
plot_ly(x=~tak$X1, 
        y=~tak$X2, 
        z=~tak$X3, 
        type='scatter3d',  
        mode='lines',
        width=900,
        height=900,
        line=list(color=~tak$X1, width=1.5, opacity=0.5)) 

#Potential analysis to identify basins of attraction
pots=livpotential_ews(measure$Concentration, grid.size=400)

#identify concentrations at minima, i.e. center of basins of attraction
basins=pots$max.points
#identify concentration at maxima, i.e. thresholds for basin transitions
threshold=pots$min.points

#plot potential energy function
potplot=data.frame(cbind(pots$grid.points, pots$pot))
names(potplot)[1:2]<-c("Concentration", "Potential")
ggplot(data=potplot, aes(x=Concentration, y=Potential)) + geom_point() +
  geom_line(size=0.75) + theme_classic(base_size = 18)

#identify basins of attraction and threshold on potential energy function
ggplot(data=potplot, aes(x=Concentration, y=Potential)) + geom_point() +
  geom_line(size=0.75) + theme_classic(base_size = 18) +
  geom_vline(xintercept=threshold, col="blue", linetype="dashed") +
  geom_vline(xintercept=basins, col="red")

#plot concentration with threshold identified
ggplot(data=measure, aes(x=time, y=Concentration)) + geom_point() +
  geom_line(size=0.75) + theme_classic(base_size = 18) +
  geom_hline(yintercept=threshold, col="blue", linetype="dashed")

#plot concentration with threshold and basins identified
ggplot(data=measure, aes(x=time, y=Concentration)) + geom_point() +
  geom_line(size=0.75) + theme_classic(base_size = 18) +
  geom_hline(yintercept=threshold, col="blue", linetype="dashed") +
  geom_hline(yintercept=basins, col="red") 

#calculate potential as a moving average for 3D contour
mpots=movpotential_ews(measure$Concentration, param= measure$time, plot.contours=TRUE) 

#format axes
axx<-list(
  title= "Time"
)
axy<-list(
  title="Concentration"
)
axz<-list(
  title="Potential"
)

#plot 3D contour
plot_ly(x=~mpots$plot$data$bg.var, 
        y=~mpots$plot$data$phylotype, 
        z=~mpots$plot$data$potential, 
        type='scatter3d',  
        mode='lines',
        width=900,
        height=900,
        line=list(color=~mpots$data$potential, width=1.5, opacity=0.5)) %>%
        layout(scene = list(xaxis=axx, yaxis=axy, zaxis=axz, camera = list(eye = list(x = -2, y = -1.25, z = 1.25))))
